# Supplementary material for: Validation of a Markerless Multi-Camera Pipeline for Bouldering Fall Kinematics
Source: Sensors (Basel). 2026 Jan 19;26(2):662. doi: 10.3390/s26020662 (PMC12846235; doi:10.3390/s26020662)
Supplement: Supplementary file 1 [file sensors-26-00662-s001.zip]

Archive with 1 entries (1 files):
- sensors-4064311-supplementary.pdf
